# Supplementary material for: Multi-Run Concrete Autoencoder to Identify Prognostic lncRNAs for 12 Cancers
Source: Int J Mol Sci. 2021 Nov 3;22(21):11919. doi: 10.3390/ijms222111919 (PMC8584911; doi:10.3390/ijms222111919)
Supplement: Supplementary file 1 [file ijms-22-11919-s001.zip]

Archive with 8 entries (7 files):
- Supplementary/
- Supplementary/Supplementary_1_Hyperparameter Tuning.pdf
- Supplementary/Supplementary_2_Comparison of tumor and normal features.pdf
- Supplementary/Supplementary_3_Top 128 lncRNAs.xlsx
- Supplementary/Supplementary_4_Survival Analysis Forest Plots.pdf
- Supplementary/Supplementary_5_Cancer-specific known lncRNAs.xlsx
- Supplementary/Supplementary_6_Hallmark lncRNAs.xlsx
- Supplementary/Supplementary_7_Drug-lncRNA network.xlsx
