# Supplementary material for: Multi-Run Concrete Autoencoder to Identify Prognostic lncRNAs for 12 Cancers
Source: Int J Mol Sci. 2021 Nov 3;22(21):11919. doi: 10.3390/ijms222111919 (PMC8584911; doi:10.3390/ijms222111919)
Supplement: Supplementary file 1 [file ijms-22-11919-s001.zip › Supplementary/Supplementary_5_Cancer-specific known lncRNAs.xlsx]

## Sheet: sources
Supplementary 5: Cancer-specific known lncRNAs
Set	Class	Sub_Class	TCGA	Count	LncRNA	Simpson	P-value	FDR	Bonferroni	Jaccard
Breast_cancer_ER+(42)VSBreast_cancer_Normal_TNBC(21)	Cancer_Phenotype	Breast_Carcinoma	BRCA	67	AC079630.4;ADAMTS9-AS1;ADORA2A-AS1;AF131217.1;AP000439.3;AP001189.4;BMPR1B-AS1;C1orf132;CTC-360G5.9;CTC-499J9.1;CTD-2245E15.3;CTD-3032H12.1;DGCR9;DLG3-AS1;GATA3-AS1;HIF1A-AS2;HNF1A-AS1;LA16c-329F2.1;LA16c-380A1.1;LINC00483;LINC00504;LINC00671;LINC00982;LINC01087;LINC01213;PART1;PCA3;PCAT18;RP11-1020A11.1;RP11-1029J19.4;RP11-1036E20.9;RP11-119D9.1;RP11-120J1.1;RP11-123K19.1;RP11-159F24.6;RP11-167N…	0.523	1.49e-28	1.1e-26	1.1e-26	0.00948
Breast_cancer_TNBC(42)VSBreast_cancer_ER+(42)	Cancer_Phenotype	Breast_Carcinoma	BRCA	34	AC008268.1;ADORA2A-AS1;AP000439.3;BMPR1B-AS1;C1orf132;CTB-113P19.4;CTB-33O18.1;CTD-2245E15.3;CTD-3032H12.1;GATA3-AS1;GATA6-AS1;LA16c-329F2.1;LA16c-380A1.1;LINC00504;LINC01087;PART1;PCAT18;RMST;RP11-107N15.1;RP11-120J1.1;RP11-123K19.1;RP11-16D22.2;RP11-216L13.19;RP11-23N2.4;RP11-356O9.1;RP11-400N9.1;RP11-429J17.8;RP11-53O19.1;RP11-53O19.2;RP11-597D13.9;RP11-710F7.2;RP11-91I8.3;RP5-1158E12.3;SLCO4A…	0.266	2.5e-26	9.25e-25	1.85e-24	0.0235
Breast_cancer_Cell_Line(28)VSBreast_cancer_ER+(42)	Cancer_Phenotype	Breast_Carcinoma	BRCA	52	AC008268.1;AC079630.4;AC116614.1;ADAMTS9-AS1;AP001189.4;BMPR1B-AS1;C1orf132;CTB-33O18.1;CTD-2245E15.3;CTD-2626G11.2;CTD-3032H12.1;DLG3-AS1;GATA3-AS1;HNF1A-AS1;KB-208E9.1;LA16c-329F2.1;LA16c-380A1.1;LINC00483;LINC00504;LINC00519;LINC00671;LINC00982;LINC01087;PCAT18;RP11-107N15.1;RP11-119D9.1;RP11-123K19.1;RP11-159F24.6;RP11-181G12.4;RP11-23N2.4;RP11-23P13.6;RP11-277B15.3;RP11-337N6.1;RP11-361L15.4…	0.406	3.45e-24	8.51e-23	2.55e-22	0.011
Breast_cancer_TNBC(42)VSBreast_cancer_Normal_TNBC(21)	Cancer_Phenotype	Breast_Carcinoma	BRCA	56	AC008268.1;AC079630.4;ADAMTS9-AS1;AP000439.3;AP001189.4;AP003774.1;C1orf132;CTB-33O18.1;CTC-360G5.9;CTC-499J9.1;CTD-3032H12.1;DGCR9;DLG3-AS1;GATA6-AS1;HIF1A-AS2;HNF1A-AS1;KB-208E9.1;LINC00483;LINC00504;LINC00671;LINC00982;PART1;PCA3;RP11-1020A11.1;RP11-1029J19.4;RP11-1036E20.9;RP11-107N15.1;RP11-118K6.3;RP11-119D9.1;RP11-120J1.1;RP11-159F24.6;RP11-1C8.7;RP11-216L13.19;RP11-234B24.2;RP11-23N2.4;RP…	0.438	8.88e-21	1.64e-19	6.57e-19	0.00848
Breast_cancer_TNBC(42)VSBreast_cancer_Cell_Line(28)	Cancer_Phenotype	Breast_Carcinoma	BRCA	42	AC079630.4;AC116614.1;ADAMTS9-AS1;AF064858.8;AP001189.4;GATA6-AS1;HNF1A-AS1;KB-208E9.1;LINC00504;LINC00519;LINC00671;LINC00982;PART1;RP1-315G1.3;RP11-107N15.1;RP11-1094H24.4;RP11-119D9.1;RP11-120J1.1;RP11-123K19.1;RP11-159F24.6;RP11-181G12.4;RP11-23N2.4;RP11-23P13.6;RP11-356O9.1;RP11-361L15.4;RP11-382D12.2;RP11-389O22.1;RP11-399K21.13;RP11-401O9.4;RP11-406H21.2;RP11-429J17.8;RP11-499O7.7;RP11-53O…	0.328	5.41e-19	8.01e-18	4e-17	0.0108
Breast_cancer_Cell_Line(28)VSBreast_cancer_Normal_TNBC(21)	Cancer_Phenotype	Breast_Carcinoma	BRCA	28	AC008268.1;AC079630.4;AC116614.1;ADAMTS9-AS1;AF064858.8;AP001189.4;CTB-33O18.1;CTC-360G5.9;DGCR9;HIF1A-AS2;LINC00483;LINC00671;LINC00982;RP11-107N15.1;RP11-1094H24.4;RP11-123K19.1;RP11-1C8.7;RP11-23P13.6;RP11-397A16.1;RP11-401O9.4;RP11-53O19.1;RP11-597D13.9;RP11-728F11.4;RP11-815J21.4;RP11-91I8.3;RP11-923I11.5;RP3-355L5.4;RP5-981O7.2	0.219	1.74e-13	2.15e-12	1.29e-11	0.0115
Breast_cancer_Luminal(27)VSBreast_cancer_Claudin-low(6)	Cancer_Phenotype	Breast_Carcinoma	BRCA	10	AC008268.1;AF131216.5;AP000438.2;AP000439.3;C1orf132;LA16c-380A1.1;LINC01213;RP11-123K19.1;RP11-429J17.8;RP11-597D13.9	0.0781	2.29e-11	2.42e-10	1.69e-09	0.0318
Breast_cancer_Non-malignant(5)VSBreast_cancer_Luminal(27)	Cancer_Phenotype	Breast_Carcinoma	BRCA	8	AC008268.1;ADORA2A-AS1;AF131216.5;AP000438.2;AP000439.3;RP11-119D9.1;RP11-400N9.1;RP11-429J17.8	0.0625	1.8e-06	1.66e-05	0.000133	0.0163
Breast_cancer	Disease	Lnc2Cancer2.0	BRCA	5	AP000439.3;FEZF1-AS1;HIF1A-AS2;RMST;SOX2-OT	0.0391	8e-05	0.00333	0.0121	0.0156
Colon_carcinoma	Disease	Lnc2Cancer2.0	COAD	8	FEZF1-AS1;HIF1A-AS2;HNF1A-AS1;LINC01510;PART1;SLCO4A1-AS1;SOX2-OT;SOX21-AS1	0.0625	2.14e-08	3.23e-06	3.23e-06	0.0245
Kidney_Chromophobe_Stage_I(21)VSKidney_Chromophobe_(adjacent_normal)(25)	Cancer_Phenotype	Renal_Cell_Carcinoma	KICH	9	ADORA2A-AS1;DGCR9;GATA3-AS1;HNF1A-AS1;LINC00671;PART1;PCA3;RMST;SOX2-OT	0.0703	0.000261	0.00124	0.00496	0.00841
Kidney_Chromophobe_Stage_IV(6)VSKidney_Chromophobe_(adjacent_normal)(25)	Cancer_Phenotype	Renal_Cell_Carcinoma	KICH	5	ADORA2A-AS1;GATA3-AS1;HNF1A-AS1;LINC00671;RMST	0.0391	0.000857	0.00304	0.0163	0.011
Kidney_Chromophobe_Stage_III(14)VSKidney_Chromophobe_(adjacent_normal)(25)	Cancer_Phenotype	Renal_Cell_Carcinoma	KICH	8	ADORA2A-AS1;GATA3-AS1;HNF1A-AS1;LINC00671;PART1;PCA3;SLC26A4-AS1;SOX2-OT	0.0625	0.00096	0.00304	0.0182	0.00773
Kidney_Chromophobe_Stage_II(25)VSKidney_Chromophobe_(adjacent_normal)(25)	Cancer_Phenotype	Renal_Cell_Carcinoma	KICH	8	ADORA2A-AS1;GATA3-AS1;HNF1A-AS1;LINC00671;PART1;PCA3;SLC26A4-AS1;SOX2-OT	0.0625	0.0016	0.00434	0.0304	0.00719
Kidney_renal_papillary_cell_carcinoma_Stage_II(21)VSKidney_renal_papillary_cell_carcinoma_(adjacent_normal)(32)	Cancer_Phenotype	Renal_Cell_Carcinoma	KIRP	8	ADORA2A-AS1;DGCR9;GATA3-AS1;LINC00671;PART1;RMST;SLC26A4-AS1;SOX2-OT	0.0625	1.29e-05	0.000155	0.000245	0.0132
Kidney_renal_papillary_cell_carcinoma_Stage_III(49)VSKidney_renal_papillary_cell_carcinoma_(adjacent_normal)(32)	Cancer_Phenotype	Renal_Cell_Carcinoma	KIRP	9	ADORA2A-AS1;DGCR9;GATA3-AS1;LINC00671;PART1;PCA3;RMST;SLC26A4-AS1;SOX2-OT	0.0703	1.63e-05	0.000155	0.00031	0.0116
Kidney_renal_papillary_cell_carcinoma_Stage_IV(14)VSKidney_renal_papillary_cell_carcinoma_(adjacent_normal)(32)	Cancer_Phenotype	Renal_Cell_Carcinoma	KIRP	6	ADORA2A-AS1;DGCR9;GATA3-AS1;PART1;PCA3;SOX2-OT	0.0469	0.000144	0.000912	0.00274	0.0125
Lung_adenocarcinoma	Disease	Lnc2Cancer2.0	LUAD	4	FEZF1-AS1;HNF1A-AS1;PART1;SOX2-OT	0.0312	0.000321	0.00969	0.0485	0.0148
Lung_adenocarcinoma_Normal_Never_smoker(36)VSLung_adenocarcinoma_Normal_Never_smoker(34)	Cancer_Phenotype	Lung_adenocarcinoma	LUAD	33	AC008063.2;AC008268.1;AC013275.2;ADAMTS9-AS1;ADORA2A-AS1;AF064858.8;AF131217.1;AP000438.2;AP001189.4;CTD-2626G11.2;DGCR9;FEZF1-AS1;HNF1A-AS1;LINC00504;RMST;RP11-1020A11.1;RP11-1029J19.4;RP11-1094H24.4;RP11-23N2.4;RP11-23P13.6;RP11-277B15.3;RP11-397A16.1;RP11-401O9.4;RP11-429J17.8;RP11-815J21.4;RP11-98D18.17;RP13-870H17.3;RP3-340N1.2;RP3-355L5.4;RP4-555D20.2;RP5-1184F4.5;RP5-887A10.1;RP5-981O7.2	0.258	3.5e-21	1.05e-19	1.05e-19	0.0172
Lung_adenocarcinoma_Normal_Never_smoker(36)VSLung_adenocarcinoma_Normal_Smoker(30)	Cancer_Phenotype	Lung_adenocarcinoma	LUAD	34	AC008063.2;AC008268.1;AC013275.2;AC079630.2;ADAMTS9-AS1;AP000438.2;AP001189.4;CTC-499J9.1;DGCR9;DLG3-AS1;FEZF1-AS1;HNF1A-AS1;LINC00483;LINC00504;LINC00982;RP11-1020A11.1;RP11-1029J19.4;RP11-119D9.1;RP11-167N4.2;RP11-23N2.4;RP11-23P13.6;RP11-277B15.3;RP11-356O9.1;RP11-382D12.2;RP11-397A16.1;RP11-401O9.4;RP11-429J17.8;RP11-53O19.1;RP11-98D18.17;RP3-340N1.2;RP3-355L5.4;RP5-1184F4.5;RP5-887A10.1;RP5-…	0.266	1.48e-18	2.22e-17	4.44e-17	0.0137
Lung_adenocarcinoma_Smoker(32)VSLung_adenocarcinoma_Normal_Never_smoker(34)	Cancer_Phenotype	Lung_adenocarcinoma	LUAD	26	AC008063.2;AC008268.1;AC079630.2;AC079630.4;ADAMTS9-AS1;AF064858.8;AP000438.2;AP001189.4;C1orf132;CTC-499J9.1;FEZF1-AS1;GATA6-AS1;LINC00519;RP11-1029J19.4;RP11-1094H24.4;RP11-277B15.3;RP11-397A16.1;RP11-53O19.1;RP11-728F11.4;RP11-815J21.4;RP11-98D18.17;RP3-340N1.2;RP3-355L5.4;RP4-555D20.2;RP5-887A10.1;RP5-981O7.2	0.203	2.21e-15	2.21e-14	6.63e-14	0.015
Lung_adenocarcinoma_Current_smoker(15)VSLung_adenocarcinoma_Normal_Never_smoker(34)	Cancer_Phenotype	Lung_adenocarcinoma	LUAD	13	ADAMTS9-AS1;AF131217.1;AP000438.2;AP001189.4;C1orf132;CTD-2626G11.2;RMST;RP11-1094H24.4;RP11-120J1.1;RP11-710F7.2;RP3-340N1.2;RP4-555D20.2;RP5-981O7.2	0.102	1.77e-07	1.33e-06	5.31e-06	0.0123
Lung_adenocarcinoma_Normal_Never_smoker(36)VSLung_adenocarcinoma_Normal_Current_smoker(10)	Cancer_Phenotype	Lung_adenocarcinoma	LUAD	9	DGCR9;FEZF1-AS1;HNF1A-AS1;RP11-356O9.1;RP11-382D12.2;RP11-401O9.4;RP11-98D18.17;RP3-340N1.2;RP5-887A10.1	0.0703	7.58e-07	4.55e-06	2.27e-05	0.0158
Lung_squamous_cell_carcinoma	Disease	Lnc2Cancer2.0	LUSC	4	FEZF1-AS1;HNF1A-AS1;PART1;SOX2-OT	0.0312	0.000321	0.00969	0.0485	0.0148
Lung_squamous_cell_carcinoma_Stage_III(3)VSLung_squamous_cell_carcinoma_(adjacent_normal)(51)	Cancer_Phenotype	Lung_squamous_cell_carcinoma	LUSC	5	GATA3-AS1;HNF1A-AS1;LINC00671;PART1;RMST	0.0391	0.00032	0.00896	0.00896	0.0128
Prostate_adenocarcinoma(497)VSProstate_adenocarcinoma_Normal(52)	Cancer_Phenotype	Prostate_carcinoma	PRAD	8	DGCR9;FEZF1-AS1;GATA3-AS1;HNF1A-AS1;PART1;PCA3;RMST;SOX2-OT	0.0625	0.00153	0.0153	0.0214	0.00724
Prostate_Post(7)VSProstate_Pre(7)	Cancer_Phenotype	Prostate_carcinoma	PRAD	1	BMPR1B-AS1	1	0.00219	0.0153	0.0307	0.00781
Rectum_carcinoma	Disease	Lnc2Cancer2.0	READ	8	FEZF1-AS1;HIF1A-AS2;HNF1A-AS1;LINC01510;PART1;SLCO4A1-AS1;SOX2-OT;SOX21-AS1	0.0625	2.14e-08	3.23e-06	3.23e-06	0.0245

## Sheet: cancer_specific_lncRNAs
BRCA	COAD	KICH	KIRP	LUAD	LUSC	PRAD	READ
AC008268.1	FEZF1-AS1	ADORA2A-AS1	AC008063.2	AC008063.2	BMPR1B-AS1	FEZF1-AS1	FEZF1-AS1
AC079630.4	HIF1A-AS2	DGCR9	AC008268.1	AC008268.1	DGCR9	HIF1A-AS2	HIF1A-AS2
AC116614.1	HNF1A-AS1	GATA3-AS1	AC013275.2	AC013275.2	FEZF1-AS1	HNF1A-AS1	HNF1A-AS1
ADAMTS9-AS1	LINC01510	HNF1A-AS1	ADAMTS9-AS1	AC079630.2	GATA3-AS1	LINC01510	LINC01510
ADORA2A-AS1	PART1	LINC00671	ADORA2A-AS1	AC079630.4	HNF1A-AS1	PART1	PART1
AF064858.8	SLCO4A1-AS1	PART1	AF064858.8	ADAMTS9-AS1	PART1	SLCO4A1-AS1	SLCO4A1-AS1
AF131216.5	SOX2-OT	PCA3	AF131217.1	AF064858.8	PCA3	SOX2-OT	SOX2-OT
AF131217.1	SOX21-AS1	RMST	AP000438.2	AF131217.1	RMST	SOX21-AS1	SOX21-AS1
AP000438.2		SLC26A4-AS1	AP001189.4	AP000438.2	SOX2-OT
AP000439.3		SOX2-OT	CTD-2626G11.2	AP001189.4
AP001189.4			DGCR9	C1orf132
AP003774.1			FEZF1-AS1	CTC-499J9.1
BMPR1B-AS1			GATA3-AS1	CTD-2626G11.2
C1orf132			HNF1A-AS1	DGCR9
CTB-113P19.4			LINC00504	DLG3-AS1
CTB-33O18.1			PART1	FEZF1-AS1
CTC-360G5.9			PCA3	GATA3-AS1
CTC-499J9.1			RMST	GATA6-AS1
CTD-2245E15.3			RP11-1020A11.1	HNF1A-AS1
CTD-2626G11.2			RP11-1029J19.4	LINC00483
CTD-3032H12.1			RP11-1094H24.4	LINC00504
DGCR9			RP11-23N2.4	LINC00519
DLG3-AS1			RP11-23P13.6	LINC00671
FEZF1-AS1			RP11-277B15.3	LINC00982
GATA3-AS1			RP11-397A16.1	PART1
GATA6-AS1			RP11-401O9.4	RMST
HIF1A-AS2			RP11-429J17.8	RP11-1020A11.1
HNF1A-AS1			RP11-815J21.4	RP11-1029J19.4
KB-208E9.1			RP11-98D18.17	RP11-1094H24.4
LA16c-329F2.1			RP13-870H17.3	RP11-119D9.1
LA16c-380A1.1			RP3-340N1.2	RP11-120J1.1
LINC00483			RP3-355L5.4	RP11-167N4.2
LINC00504			RP4-555D20.2	RP11-23N2.4
LINC00519			RP5-1184F4.5	RP11-23P13.6
LINC00671			RP5-887A10.1	RP11-277B15.3
LINC00982			RP5-981O7.2	RP11-356O9.1
LINC01087			SOX2-OT	RP11-382D12.2
LINC01213				RP11-397A16.1
PART1				RP11-401O9.4
PCA3				RP11-429J17.8
PCAT18				RP11-53O19.1
RMST				RP11-710F7.2
RP1-315G1.3				RP11-728F11.4
RP11-1020A11.1				RP11-815J21.4
RP11-1029J19.4				RP11-98D18.17
RP11-1036E20.9				RP3-340N1.2
RP11-107N15.1				RP3-355L5.4
RP11-1094H24.4				RP4-555D20.2
RP11-118K6.3				RP5-1184F4.5
RP11-119D9.1				RP5-887A10.1
RP11-120J1.1				RP5-981O7.2
RP11-123K19.1				SOX2-OT
RP11-159F24.6
RP11-167N4.2
RP11-16D22.2
RP11-181G12.4
RP11-1C8.7
RP11-216L13.19
RP11-234B24.2
RP11-23N2.4
RP11-23P13.6
RP11-277B15.3
RP11-337N6.1
RP11-356O9.1
RP11-361L15.4
RP11-382D12.2
RP11-389O22.1
RP11-397A16.1
RP11-399K21.13
RP11-400N9.1
RP11-401O9.4
RP11-406H21.2
RP11-429J17.8
RP11-499O7.7
RP11-53O19.1
RP11-53O19.2
RP11-597D13.9
RP11-710F7.2
RP11-728F11.4
RP11-815J21.4
RP11-91I8.3
RP11-923I11.5
RP11-93K22.6
RP11-98D18.17
RP13-870H17.3
RP3-340N1.2
RP3-355L5.4
RP4-541C22.5
RP4-555D20.2
RP5-1021I20.2
RP5-1158E12.3
RP5-1184F4.5
RP5-887A10.1
RP5-981O7.2
SLC26A4-AS1
SLCO4A1-AS1
SOX2-OT
TTC21B-AS1

## Sheet: known lncRNAs
AC008063.2
AC008268.1
AC013275.2
AC079630.2
AC079630.4
AC116614.1
ADAMTS9-AS1
ADORA2A-AS1
AF064858.8
AF131216.5
AF131217.1
AP000438.2
AP000439.3
AP001189.4
AP003774.1
BMPR1B-AS1
C1orf132
CTB-113P19.4
CTB-33O18.1
CTC-360G5.9
CTC-499J9.1
CTD-2245E15.3
CTD-2626G11.2
CTD-3032H12.1
DGCR9
DLG3-AS1
FEZF1-AS1
GATA3-AS1
GATA6-AS1
HIF1A-AS2
HNF1A-AS1
KB-208E9.1
LA16c-329F2.1
LA16c-380A1.1
LINC00483
LINC00504
LINC00519
LINC00671
LINC00982
LINC01087
LINC01213
LINC01510
PART1
PCA3
PCAT18
RMST
RP1-315G1.3
RP11-1020A11.1
RP11-1029J19.4
RP11-1036E20.9
RP11-107N15.1
RP11-1094H24.4
RP11-118K6.3
RP11-119D9.1
RP11-120J1.1
RP11-123K19.1
RP11-159F24.6
RP11-167N4.2
RP11-16D22.2
RP11-181G12.4
RP11-1C8.7
RP11-216L13.19
RP11-234B24.2
RP11-23N2.4
RP11-23P13.6
RP11-277B15.3
RP11-337N6.1
RP11-356O9.1
RP11-361L15.4
RP11-382D12.2
RP11-389O22.1
RP11-397A16.1
RP11-399K21.13
RP11-400N9.1
RP11-401O9.4
RP11-406H21.2
RP11-429J17.8
RP11-499O7.7
RP11-53O19.1
RP11-53O19.2
RP11-597D13.9
RP11-710F7.2
RP11-728F11.4
RP11-815J21.4
RP11-91I8.3
RP11-923I11.5
RP11-93K22.6
RP11-98D18.17
RP13-870H17.3
RP3-340N1.2
RP3-355L5.4
RP4-541C22.5
RP4-555D20.2
RP5-1021I20.2
RP5-1158E12.3
RP5-1184F4.5
RP5-887A10.1
RP5-981O7.2
SLC26A4-AS1
SLCO4A1-AS1
SOX2-OT
SOX21-AS1
TTC21B-AS1

## Sheet: Figure 8(a)
Cancer Type	Number of lncRNA
BRCA	98
COAD	8
KICH	10
KIRP	37
LUAD	52
LUSC	9
PRAD	8
READ	8
