# Supplementary material for: Multi-Run Concrete Autoencoder to Identify Prognostic lncRNAs for 12 Cancers
Source: Int J Mol Sci. 2021 Nov 3;22(21):11919. doi: 10.3390/ijms222111919 (PMC8584911; doi:10.3390/ijms222111919)
Supplement: Supplementary file 1 [file ijms-22-11919-s001.zip › Supplementary/Supplementary_7_Drug-lncRNA network.xlsx]

## Sheet: Drug-specific lncRNAs
Supplementary 7: Drug-lncRNA Network
Set	Use	Class	Sub_Class	Count	LncRNA	Simpson	P-value	FDR	Bonferroni	Jaccard
17-AAG	colon, breast, ovarian, and melanoma	Drug	LncMap	25	AC004066.3;AC079630.2;ADAMTS9-AS1;AP000439.3;LINC00483;RMST;RP1-170O19.14;RP1-315G1.3;RP11-1029J19.4;RP11-149I23.3;RP11-16D22.2;RP11-356O9.1;RP11-361L15.4;RP11-382D12.2;RP11-389O22.1;RP11-429J17.8;RP11-499O7.7;RP11-597D13.9;RP11-599B13.3;RP11-91I8.3;RP11-923I11.5;RP11-93K22.6;RP3-340N1.2;RP5-881L22.5;RP5-887A10.1	0.195	1.35e-13	2.16e-13	3.24e-12	0.0132
AEW541		Drug	LncMap	12	AC008268.1;AC103563.8;AP000355.2;DLG3-AS1;GATA6-AS1;RP11-1094H24.4;RP11-149I23.3;RP11-23P13.6;RP11-397A16.1;RP11-91I8.3;RP5-1021I20.2;RP5-887A10.1	0.0938	6.64e-05	6.64e-05	0.00159	0.00787
AZD0530	treatment of Alzheimer disease	Drug	LncMap	23	ADORA2A-AS1;AF064858.8;AF131217.1;AP000439.3;C1orf132;CTD-2626G11.2;HNF1A-AS1;KCP;LA16c-329F2.1;PCA3;RP11-1094H24.4;RP11-1C8.7;RP11-356O9.1;RP11-382D12.2;RP11-401O9.4;RP11-429J17.8;RP11-499O7.7;RP11-710F7.2;RP11-91I8.3;RP13-870H17.3;RP5-1158E12.3;RP5-881L22.5;SOX21-AS1	0.18	8.15e-10	1.09e-09	1.96e-08	0.00971
AZD6244	blocks proteins called MEK1 and MEK2, which may help keep abnormal cells or cancer cells from growing and may kill them	Drug	LncMap	32	AC013275.2;AC116614.1;ADORA2A-AS1;AF131216.5;AP000439.3;AP006748.1;CTC-360G5.9;CTD-2245E15.3;DGCR9;LINC00483;LINC01087;NKX2-1-AS1;RP11-1020A11.1;RP11-1029J19.4;RP11-118K6.3;RP11-120J1.1;RP11-149I23.3;RP11-159F24.6;RP11-167N4.2;RP11-16D22.2;RP11-23N2.4;RP11-389O22.1;RP11-597D13.9;RP11-599B13.3;RP11-91I8.3;RP11-923I11.5;RP11-98D18.17;RP3-340N1.2;RP3-355L5.4;RP5-1184F4.5;RP5-881L22.5;RP5-887A10.1	0.25	2.2e-16	4.19e-16	5.28e-15	0.0125
Erlotinib	metastatic non-small cell lung cancer	Drug	LncMap	26	AC104088.1;AC147651.5;C1orf132;CTB-113P19.4;CTC-499J9.1;CTD-2626G11.2;GATA3-AS1;LA16c-329F2.1;LINC01087;NKX2-1-AS1;PCA3;RP1-278O22.1;RP11-1094H24.4;RP11-16D22.2;RP11-19D2.1;RP11-1C8.7;RP11-234B24.2;RP11-356O9.1;RP11-429J17.8;RP11-499O7.7;RP11-710F7.2;RP11-815J21.4;RP11-91I8.3;RP3-340N1.2;RP5-881L22.5;SOX21-AS1	0.203	3.77e-15	6.46e-15	9.05e-14	0.0146
Irinotecan	Metastatic colon or rectal cancer	Drug	LncMap	46	AC004066.3;AC008063.2;AC008268.1;AC013275.2;AC073218.3;AC103563.8;ADAMTS9-AS1;ADORA2A-AS1;AF064858.10;AP000355.2;AP000438.2;AP000439.3;AP006748.1;GATA6-AS1;HNF1A-AS1;KCP;LA16c-380A1.1;LINC00504;LINC00519;LINC01087;PCA3;RP1-170O19.14;RP1-278O22.1;RP11-1029J19.4;RP11-107N15.1;RP11-1094H24.4;RP11-123K19.1;RP11-149I23.3;RP11-16D22.2;RP11-181G12.4;RP11-234B24.2;RP11-23N2.4;RP11-23P13.6;RP11-337N6.1;RP…	0.359	2.08e-23	1.25e-22	4.99e-22	0.0124
L-685458	breast cancer	Drug	LncMap	47	AC004066.3;AC008063.2;AC104088.1;ADAMTS9-AS1;ADORA2A-AS1;AP000355.2;AP000439.3;AP003774.1;C1orf132;FEZF1-AS1;GATA6-AS1;KB-208E9.1;LINC00519;LINC00982;NKX2-1-AS1;PCA3;RP1-170O19.14;RP1-278O22.1;RP11-1020A11.1;RP11-1029J19.4;RP11-1036E20.9;RP11-107N15.1;RP11-1094H24.4;RP11-123K19.1;RP11-149I23.3;RP11-167N4.2;RP11-181G12.4;RP11-216L13.19;RP11-234B24.2;RP11-23N2.4;RP11-23P13.6;RP11-277B15.3;RP11-337N…	0.367	2.94e-23	1.41e-22	7.06e-22	0.0119
Lapatinib	breast cancer	Drug	LncMap	35	AC008063.2;AC013275.2;AC073218.3;AC147651.5;ADAMTS9-AS1;AF064858.10;AF064858.8;AP000439.3;C1orf132;CTB-113P19.4;CTB-11I22.2;CTC-360G5.9;CTD-2626G11.2;HIF1A-AS2;KCP;PART1;PCA3;RMST;RP11-1036E20.9;RP11-119D9.1;RP11-120J1.1;RP11-149I23.3;RP11-16D22.2;RP11-181G12.4;RP11-1C8.7;RP11-23N2.4;RP11-356O9.1;RP11-429J17.8;RP11-53O19.1;RP11-91I8.3;RP11-923I11.5;RP3-340N1.2;RP5-1021I20.2;RP5-881L22.5;RP5-981O7…	0.273	5.38e-19	1.84e-18	1.29e-17	0.0136
LBW242		Drug	LncMap	12	ADORA2A-AS1;AF131217.1;DGCR9;LA16c-329F2.1;RP11-118K6.3;RP11-167N4.2;RP11-234B24.2;RP11-277B15.3;RP11-361L15.4;RP11-382D12.2;RP11-401O9.4;RP5-981O7.2	0.0938	6.71e-06	7e-06	0.000161	0.00976
Nilotinib	treat a certain type of blood cancer	Drug	LncMap	18	AC008063.2;AC013275.2;AC103563.8;ADAMTS9-AS1;AF064858.8;AF131217.1;CTC-360G5.9;RP1-170O19.14;RP11-107N15.1;RP11-1094H24.4;RP11-149I23.3;RP11-16D22.2;RP11-337N6.1;RP11-406H21.2;RP11-53O19.2;RP11-599B13.3;RP3-355L5.4;RP5-1158E12.3	0.141	4.65e-09	5.58e-09	1.12e-07	0.0113
Nutlin-3	used in anti-cancer studies	Drug	LncMap	20	AC013275.2;AF064858.10;FEZF1-AS1;GATA6-AS1;HNF1A-AS1;LINC00483;NKX2-1-AS1;RP11-1029J19.4;RP11-1094H24.4;RP11-123K19.1;RP11-167N4.2;RP11-23P13.6;RP11-356O9.1;RP11-406H21.2;RP11-429J17.8;RP11-499O7.7;RP11-599B13.3;RP13-870H17.3;RP5-1158E12.3;SOX21-AS1	0.156	4.52e-10	6.38e-10	1.08e-08	0.0116
Paclitaxel	treatment of breast, lung, and ovarian cancer, as well as Kaposi's sarcoma	Drug	LncMap	33	AC004066.3;AC008063.2;AC008268.1;AC013275.2;AC073218.3;ADAMTS9-AS1;AP003774.1;AP006748.1;CTB-113P19.4;GATA6-AS1;HNF1A-AS1;LINC00519;PCA3;RP11-1029J19.4;RP11-107N15.1;RP11-1094H24.4;RP11-13J10.1;RP11-149I23.3;RP11-159F24.6;RP11-216L13.19;RP11-23N2.4;RP11-23P13.6;RP11-277B15.3;RP11-337N6.1;RP11-361L15.4;RP11-382D12.2;RP11-389O22.1;RP11-599B13.3;RP11-91I8.3;RP11-923I11.5;RP3-340N1.2;RP5-1021I20.2;RP…	0.258	2.27e-16	4.19e-16	5.45e-15	0.012
Panobinostat	multiple myeloma (plasma cell cancer)	Drug	LncMap	56	AC008063.2;AC008268.1;AC073218.3;AC079630.2;AC147651.5;ADAMTS9-AS1;ADORA2A-AS1;AP000355.2;AP003774.1;C1orf132;CTB-33O18.1;CTC-360G5.9;FEZF1-AS1;GATA6-AS1;HIF1A-AS2;KB-208E9.1;KCP;LA16c-329F2.1;LINC00519;LINC00982;LINC01087;PCA3;RP1-170O19.14;RP1-278O22.1;RP11-1029J19.4;RP11-1036E20.9;RP11-107N15.1;RP11-1094H24.4;RP11-119D9.1;RP11-120J1.1;RP11-123K19.1;RP11-149I23.3;RP11-159F24.6;RP11-181G12.4;RP1…	0.438	7.37e-27	8.84e-26	1.77e-25	0.0113
PD-0325901		Drug	LncMap	37	AC011523.2;AC013275.2;AC103563.8;AC116614.1;ADORA2A-AS1;AP000355.2;AP000439.3;AP006748.1;CTC-360G5.9;CTD-2245E15.3;DGCR9;FEZF1-AS1;GATA6-AS1;LINC00483;LINC01087;RP1-278O22.1;RP11-1020A11.1;RP11-1029J19.4;RP11-118K6.3;RP11-13J10.1;RP11-149I23.3;RP11-159F24.6;RP11-167N4.2;RP11-16D22.2;RP11-23N2.4;RP11-389O22.1;RP11-400N9.1;RP11-597D13.9;RP11-599B13.3;RP11-91I8.3;RP11-923I11.5;RP11-98D18.17;RP3-340N…	0.289	1.87e-18	5.61e-18	4.49e-17	0.0122
PD-0332991	breast cancer	Drug	LncMap	47	AC004066.3;AC013275.2;AC104088.1;ADAMTS9-AS1;ADORA2A-AS1;AP000355.2;AP000438.2;AP000439.3;AP003774.1;C1orf132;CTB-113P19.4;FEZF1-AS1;GATA6-AS1;LINC00483;LINC00519;RP1-170O19.14;RP1-278O22.1;RP11-1029J19.4;RP11-1036E20.9;RP11-107N15.1;RP11-1094H24.4;RP11-118K6.3;RP11-120J1.1;RP11-123K19.1;RP11-149I23.3;RP11-181G12.4;RP11-234B24.2;RP11-23N2.4;RP11-23P13.6;RP11-277B15.3;RP11-337N6.1;RP11-356O9.1;RP1…	0.367	1.26e-22	5.04e-22	3.02e-21	0.0115
PF2341066	anti-cancer drug acting as an ALK (anaplastic lymphoma kinase	Drug	LncMap	39	AC004066.3;AC008268.1;AC073218.3;AC103563.8;ADAMTS9-AS1;AP000438.2;AP000439.3;AP003774.1;AP006748.1;CTB-11I22.2;CTD-2626G11.2;GATA6-AS1;HIF1A-AS2;LINC00504;LINC00519;NKX2-1-AS1;RP1-170O19.14;RP1-278O22.1;RP11-107N15.1;RP11-1094H24.4;RP11-120J1.1;RP11-123K19.1;RP11-149I23.3;RP11-181G12.4;RP11-234B24.2;RP11-23N2.4;RP11-23P13.6;RP11-337N6.1;RP11-356O9.1;RP11-397A16.1;RP11-399K21.13;RP11-406H21.2;RP1…	0.305	1.17e-17	3.12e-17	2.81e-16	0.0108
PHA-665752	non-small cell lung cancer	Drug	LncMap	27	AC013275.2;ADAMTS9-AS1;AF131217.1;AP000355.2;C1orf132;GATA6-AS1;KB-208E9.1;LINC00519;NKX2-1-AS1;PCA3;RMST;RP1-170O19.14;RP1-278O22.1;RP11-1020A11.1;RP11-1094H24.4;RP11-120J1.1;RP11-149I23.3;RP11-23N2.4;RP11-23P13.6;RP11-356O9.1;RP11-400N9.1;RP11-406H21.2;RP11-499O7.7;RP11-597D13.9;RP11-599B13.3;RP11-91I8.3;RP5-1158E12.3	0.211	6.6e-13	9.9e-13	1.58e-11	0.0113
PLX4720	thyroid cancer	Drug	LncMap	21	AC073218.3;AC147651.5;C1orf132;CTD-2245E15.3;DLG3-AS1;FEZF1-AS1;RMST;RP11-119D9.1;RP11-120J1.1;RP11-159F24.6;RP11-23P13.6;RP11-277B15.3;RP11-361L15.4;RP11-429J17.8;RP11-53O19.1;RP11-710F7.2;RP11-815J21.4;RP11-98D18.17;RP4-541C22.5;RP5-1184F4.5;RP5-881L22.5	0.164	1.11e-09	1.4e-09	2.66e-08	0.0105
RAF265		Drug	LncMap	26	AC008268.1;AC011523.2;AF131216.5;AP000439.3;AP006748.1;CTD-2245E15.3;DGCR9;GATA6-AS1;LA16c-380A1.1;RMST;RP11-107N15.1;RP11-119D9.1;RP11-120J1.1;RP11-277B15.3;RP11-337N6.1;RP11-382D12.2;RP11-399K21.13;RP11-400N9.1;RP11-429J17.8;RP11-543D5.1;RP11-599B13.3;RP11-710F7.2;RP11-91I8.3;RP11-98D18.17;RP13-870H17.3;RP5-887A10.1	0.203	4.7e-17	1.13e-16	1.13e-15	0.0174
Sorafenib	kidney, liver, and thyroid cancer	Drug	LncMap	36	AC004066.3;AC008063.2;AC008268.1;AC013275.2;AC104088.1;AC147651.5;ADAMTS9-AS1;AF131216.5;AF131217.1;AP000438.2;AP000439.3;AP003774.1;FEZF1-AS1;GATA6-AS1;LA16c-329F2.1;LA16c-380A1.1;LINC00519;RP1-170O19.14;RP1-278O22.1;RP11-107N15.1;RP11-1094H24.4;RP11-149I23.3;RP11-16D22.2;RP11-23N2.4;RP11-23P13.6;RP11-283I3.4;RP11-356O9.1;RP11-429J17.8;RP11-499O7.7;RP11-597D13.9;RP11-599B13.3;RP11-91I8.3;RP4-541…	0.281	8.33e-17	1.82e-16	2e-15	0.0112
TAE684		Drug	LncMap	22	AC004066.3;AF131217.1;AP000438.2;AP000439.3;AP003774.1;C1orf132;GATA6-AS1;LINC00519;PCA3;RP11-1020A11.1;RP11-1094H24.4;RP11-16D22.2;RP11-234B24.2;RP11-23N2.4;RP11-23P13.6;RP11-277B15.3;RP11-337N6.1;RP11-356O9.1;RP11-389O22.1;RP11-91I8.3;RP13-870H17.3;RP4-541C22.5	0.172	8.17e-09	9.34e-09	1.96e-07	0.00899
TKI258	small molecule multi-kinase inhibitor currently in clinical phase I/II/III development for the treatment of various types of cancers	Drug	LncMap	43	AC004066.3;AC008063.2;AC008268.1;AC011523.2;AC073218.3;AC147651.5;ADAMTS9-AS1;AP000439.3;AP006748.1;CTC-499J9.1;CTD-2245E15.3;CTD-2626G11.2;DLG3-AS1;FEZF1-AS1;GATA6-AS1;HNF1A-AS1;KCP;LA16c-380A1.1;LINC00483;RMST;RP1-278O22.1;RP11-1029J19.4;RP11-107N15.1;RP11-1094H24.4;RP11-119D9.1;RP11-120J1.1;RP11-149I23.3;RP11-16D22.2;RP11-23P13.6;RP11-337N6.1;RP11-382D12.2;RP11-399K21.13;RP11-408O19.5;RP11-429…	0.336	2.19e-26	1.75e-25	5.26e-25	0.0161
Topotecan	small cell lung cancer	Drug	LncMap	55	AC004066.3;AC008063.2;AC008268.1;AC013275.2;AC073218.3;AC104088.1;ADAMTS9-AS1;ADORA2A-AS1;AF064858.10;AP000355.2;AP000438.2;AP000439.3;AP006748.1;CTB-33O18.1;CTC-360G5.9;CTD-2245E15.3;CTD-2626G11.2;DGCR9;GATA6-AS1;HNF1A-AS1;LA16c-380A1.1;LINC00504;LINC00519;PCA3;RP1-170O19.14;RP1-278O22.1;RP11-1029J19.4;RP11-107N15.1;RP11-1094H24.4;RP11-120J1.1;RP11-123K19.1;RP11-149I23.3;RP11-16D22.2;RP11-181G12…	0.43	1.92e-28	4.61e-27	4.61e-27	0.0124
ZD-6474	gastric cancer	Drug	LncMap	13	AC116614.1;AP000438.2;AP003774.1;CTD-2626G11.2;KCP;PCA3;RP11-382D12.2;RP11-429J17.8;RP11-499O7.7;RP11-710F7.2;RP11-815J21.4;RP3-340N1.2;RP5-1184F4.5	0.102	3.2e-06	3.49e-06	7.68e-05	0.00971

## Sheet: 113 unique lncRNAs
lncRNA
AC004066.3
AC079630.2
ADAMTS9-AS1
AP000439.3
LINC00483
RMST
RP1-170O19.14
RP1-315G1.3
RP11-1029J19.4
RP11-149I23.3
RP11-16D22.2
RP11-356O9.1
RP11-361L15.4
RP11-382D12.2
RP11-389O22.1
RP11-429J17.8
RP11-499O7.7
RP11-597D13.9
RP11-599B13.3
RP11-91I8.3
RP11-923I11.5
RP11-93K22.6
RP3-340N1.2
RP5-881L22.5
RP5-887A10.1
AC008268.1
AC103563.8
AP000355.2
DLG3-AS1
GATA6-AS1
RP11-1094H24.4
RP11-23P13.6
RP11-397A16.1
RP5-1021I20.2
ADORA2A-AS1
AF064858.8
AF131217.1
C1orf132
CTD-2626G11.2
HNF1A-AS1
KCP
LA16c-329F2.1
PCA3
RP11-1C8.7
RP11-401O9.4
RP11-710F7.2
RP13-870H17.3
RP5-1158E12.3
SOX21-AS1
AC013275.2
AC116614.1
AF131216.5
AP006748.1
CTC-360G5.9
CTD-2245E15.3
DGCR9
LINC01087
NKX2-1-AS1
RP11-1020A11.1
RP11-118K6.3
RP11-120J1.1
RP11-159F24.6
RP11-167N4.2
RP11-23N2.4
RP11-98D18.17
RP3-355L5.4
RP5-1184F4.5
AC104088.1
AC147651.5
CTB-113P19.4
CTC-499J9.1
GATA3-AS1
RP1-278O22.1
RP11-19D2.1
RP11-234B24.2
RP11-815J21.4
AC008063.2
AC073218.3
AF064858.10
AP000438.2
LA16c-380A1.1
LINC00504
LINC00519
RP11-107N15.1
RP11-123K19.1
RP11-181G12.4
RP11-337N6.1
RP11-399K21.13
RP11-406H21.2
AP003774.1
FEZF1-AS1
KB-208E9.1
LINC00982
RP11-1036E20.9
RP11-216L13.19
RP11-277B15.3
RP11-543D5.1
RP4-541C22.5
RP4-555D20.2
CTB-11I22.2
HIF1A-AS2
PART1
RP11-119D9.1
RP11-53O19.1
RP5-981O7.2
RP11-53O19.2
RP11-13J10.1
CTB-33O18.1
RP11-400N9.1
SLC26A4-AS1
AC011523.2
RP11-283I3.4
RP11-408O19.5

## Sheet: Drug-lncRNA network
Drug	lncRNA
17-AAG	AC004066.3
17-AAG	AC079630.2
17-AAG	ADAMTS9-AS1
17-AAG	AP000439.3
17-AAG	LINC00483
17-AAG	RMST
17-AAG	RP1-170O19.14
17-AAG	RP1-315G1.3
17-AAG	RP11-1029J19.4
17-AAG	RP11-149I23.3
17-AAG	RP11-16D22.2
17-AAG	RP11-356O9.1
17-AAG	RP11-361L15.4
17-AAG	RP11-382D12.2
17-AAG	RP11-389O22.1
17-AAG	RP11-429J17.8
17-AAG	RP11-499O7.7
17-AAG	RP11-597D13.9
17-AAG	RP11-599B13.3
17-AAG	RP11-91I8.3
17-AAG	RP11-923I11.5
17-AAG	RP11-93K22.6
17-AAG	RP3-340N1.2
17-AAG	RP5-881L22.5
17-AAG	RP5-887A10.1
AEW541	AC008268.1
AEW541	AC103563.8
AEW541	AP000355.2
AEW541	DLG3-AS1
AEW541	GATA6-AS1
AEW541	RP11-1094H24.4
AEW541	RP11-149I23.3
AEW541	RP11-23P13.6
AEW541	RP11-397A16.1
AEW541	RP11-91I8.3
AEW541	RP5-1021I20.2
AEW541	RP5-887A10.1
AZD0530	ADORA2A-AS1
AZD0530	AF064858.8
AZD0530	AF131217.1
AZD0530	AP000439.3
AZD0530	C1orf132
AZD0530	CTD-2626G11.2
AZD0530	HNF1A-AS1
AZD0530	KCP
AZD0530	LA16c-329F2.1
AZD0530	PCA3
AZD0530	RP11-1094H24.4
AZD0530	RP11-1C8.7
AZD0530	RP11-356O9.1
AZD0530	RP11-382D12.2
AZD0530	RP11-401O9.4
AZD0530	RP11-429J17.8
AZD0530	RP11-499O7.7
AZD0530	RP11-710F7.2
AZD0530	RP11-91I8.3
AZD0530	RP13-870H17.3
AZD0530	RP5-1158E12.3
AZD0530	RP5-881L22.5
AZD0530	SOX21-AS1
AZD6244	AC013275.2
AZD6244	AC116614.1
AZD6244	ADORA2A-AS1
AZD6244	AF131216.5
AZD6244	AP000439.3
AZD6244	AP006748.1
AZD6244	CTC-360G5.9
AZD6244	CTD-2245E15.3
AZD6244	DGCR9
AZD6244	LINC00483
AZD6244	LINC01087
AZD6244	NKX2-1-AS1
AZD6244	RP11-1020A11.1
AZD6244	RP11-1029J19.4
AZD6244	RP11-118K6.3
AZD6244	RP11-120J1.1
AZD6244	RP11-149I23.3
AZD6244	RP11-159F24.6
AZD6244	RP11-167N4.2
AZD6244	RP11-16D22.2
AZD6244	RP11-23N2.4
AZD6244	RP11-389O22.1
AZD6244	RP11-597D13.9
AZD6244	RP11-599B13.3
AZD6244	RP11-91I8.3
AZD6244	RP11-923I11.5
AZD6244	RP11-98D18.17
AZD6244	RP3-340N1.2
AZD6244	RP3-355L5.4
AZD6244	RP5-1184F4.5
AZD6244	RP5-881L22.5
AZD6244	RP5-887A10.1
Erlotinib	AC104088.1
Erlotinib	AC147651.5
Erlotinib	C1orf132
Erlotinib	CTB-113P19.4
Erlotinib	CTC-499J9.1
Erlotinib	CTD-2626G11.2
Erlotinib	GATA3-AS1
Erlotinib	LA16c-329F2.1
Erlotinib	LINC01087
Erlotinib	NKX2-1-AS1
Erlotinib	PCA3
Erlotinib	RP1-278O22.1
Erlotinib	RP11-1094H24.4
Erlotinib	RP11-16D22.2
Erlotinib	RP11-19D2.1
Erlotinib	RP11-1C8.7
Erlotinib	RP11-234B24.2
Erlotinib	RP11-356O9.1
Erlotinib	RP11-429J17.8
Erlotinib	RP11-499O7.7
Erlotinib	RP11-710F7.2
Erlotinib	RP11-815J21.4
Erlotinib	RP11-91I8.3
Erlotinib	RP3-340N1.2
Erlotinib	RP5-881L22.5
Erlotinib	SOX21-AS1
Irinotecan	AC004066.3
Irinotecan	AC008063.2
Irinotecan	AC008268.1
Irinotecan	AC013275.2
Irinotecan	AC073218.3
Irinotecan	AC103563.8
Irinotecan	ADAMTS9-AS1
Irinotecan	ADORA2A-AS1
Irinotecan	AF064858.10
Irinotecan	AP000355.2
Irinotecan	AP000438.2
Irinotecan	AP000439.3
Irinotecan	AP006748.1
Irinotecan	GATA6-AS1
Irinotecan	HNF1A-AS1
Irinotecan	KCP
Irinotecan	LA16c-380A1.1
Irinotecan	LINC00504
Irinotecan	LINC00519
Irinotecan	LINC01087
Irinotecan	PCA3
Irinotecan	RP1-170O19.14
Irinotecan	RP1-278O22.1
Irinotecan	RP11-1029J19.4
Irinotecan	RP11-107N15.1
Irinotecan	RP11-1094H24.4
Irinotecan	RP11-123K19.1
Irinotecan	RP11-149I23.3
Irinotecan	RP11-16D22.2
Irinotecan	RP11-181G12.4
Irinotecan	RP11-234B24.2
Irinotecan	RP11-23N2.4
Irinotecan	RP11-23P13.6
Irinotecan	RP11-337N6.1
Irinotecan	RP11-399K21.13
Irinotecan	RP11-406H21.2
Irinotecan	RP11-429J17.8
Irinotecan	RP11-499O7.7
Irinotecan	RP11-597D13.9
Irinotecan	RP11-710F7.2
Irinotecan	RP11-923I11.5
Irinotecan	RP11-98D18.17
Irinotecan	RP13-870H17.3
Irinotecan	RP5-1021I20.2
Irinotecan	RP5-1158E12.3
Irinotecan	RP5-881L22.5
L-685458	AC004066.3
L-685458	AC008063.2
L-685458	AC104088.1
L-685458	ADAMTS9-AS1
L-685458	ADORA2A-AS1
L-685458	AP000355.2
L-685458	AP000439.3
L-685458	AP003774.1
L-685458	C1orf132
L-685458	FEZF1-AS1
L-685458	GATA6-AS1
L-685458	KB-208E9.1
L-685458	LINC00519
L-685458	LINC00982
L-685458	NKX2-1-AS1
L-685458	PCA3
L-685458	RP1-170O19.14
L-685458	RP1-278O22.1
L-685458	RP11-1020A11.1
L-685458	RP11-1029J19.4
L-685458	RP11-1036E20.9
L-685458	RP11-107N15.1
L-685458	RP11-1094H24.4
L-685458	RP11-123K19.1
L-685458	RP11-149I23.3
L-685458	RP11-167N4.2
L-685458	RP11-181G12.4
L-685458	RP11-216L13.19
L-685458	RP11-234B24.2
L-685458	RP11-23N2.4
L-685458	RP11-23P13.6
L-685458	RP11-277B15.3
L-685458	RP11-337N6.1
L-685458	RP11-356O9.1
L-685458	RP11-389O22.1
L-685458	RP11-399K21.13
L-685458	RP11-406H21.2
L-685458	RP11-429J17.8
L-685458	RP11-499O7.7
L-685458	RP11-543D5.1
L-685458	RP11-597D13.9
L-685458	RP11-91I8.3
L-685458	RP4-541C22.5
L-685458	RP4-555D20.2
L-685458	RP5-1021I20.2
L-685458	RP5-1158E12.3
L-685458	RP5-881L22.5
Lapatinib	AC008063.2
Lapatinib	AC013275.2
Lapatinib	AC073218.3
Lapatinib	AC147651.5
Lapatinib	ADAMTS9-AS1
Lapatinib	AF064858.10
Lapatinib	AF064858.8
Lapatinib	AP000439.3
Lapatinib	C1orf132
Lapatinib	CTB-113P19.4
Lapatinib	CTB-11I22.2
Lapatinib	CTC-360G5.9
Lapatinib	CTD-2626G11.2
Lapatinib	HIF1A-AS2
Lapatinib	KCP
Lapatinib	PART1
Lapatinib	PCA3
Lapatinib	RMST
Lapatinib	RP11-1036E20.9
Lapatinib	RP11-119D9.1
Lapatinib	RP11-120J1.1
Lapatinib	RP11-149I23.3
Lapatinib	RP11-16D22.2
Lapatinib	RP11-181G12.4
Lapatinib	RP11-1C8.7
Lapatinib	RP11-23N2.4
Lapatinib	RP11-356O9.1
Lapatinib	RP11-429J17.8
Lapatinib	RP11-53O19.1
Lapatinib	RP11-91I8.3
Lapatinib	RP11-923I11.5
Lapatinib	RP3-340N1.2
Lapatinib	RP5-1021I20.2
Lapatinib	RP5-881L22.5
Lapatinib	RP5-981O7.2
LBW242	ADORA2A-AS1
LBW242	AF131217.1
LBW242	DGCR9
LBW242	LA16c-329F2.1
LBW242	RP11-118K6.3
LBW242	RP11-167N4.2
LBW242	RP11-234B24.2
LBW242	RP11-277B15.3
LBW242	RP11-361L15.4
LBW242	RP11-382D12.2
LBW242	RP11-401O9.4
LBW242	RP5-981O7.2
Nilotinib	AC008063.2
Nilotinib	AC013275.2
Nilotinib	AC103563.8
Nilotinib	ADAMTS9-AS1
Nilotinib	AF064858.8
Nilotinib	AF131217.1
Nilotinib	CTC-360G5.9
Nilotinib	RP1-170O19.14
Nilotinib	RP11-107N15.1
Nilotinib	RP11-1094H24.4
Nilotinib	RP11-149I23.3
Nilotinib	RP11-16D22.2
Nilotinib	RP11-337N6.1
Nilotinib	RP11-406H21.2
Nilotinib	RP11-53O19.2
Nilotinib	RP11-599B13.3
Nilotinib	RP3-355L5.4
Nilotinib	RP5-1158E12.3
Nutlin-3	AC013275.2
Nutlin-4	AF064858.10
Nutlin-5	FEZF1-AS1
Nutlin-6	GATA6-AS1
Nutlin-7	HNF1A-AS1
Nutlin-8	LINC00483
Nutlin-9	NKX2-1-AS1
Nutlin-10	RP11-1029J19.4
Nutlin-11	RP11-1094H24.4
Nutlin-12	RP11-123K19.1
Nutlin-13	RP11-167N4.2
Nutlin-14	RP11-23P13.6
Nutlin-15	RP11-356O9.1
Nutlin-16	RP11-406H21.2
Nutlin-17	RP11-429J17.8
Nutlin-18	RP11-499O7.7
Nutlin-19	RP11-599B13.3
Nutlin-20	RP13-870H17.3
Nutlin-21	RP5-1158E12.3
Nutlin-22	SOX21-AS1
Paclitaxel	AC004066.3
Paclitaxel	AC008063.2
Paclitaxel	AC008268.1
Paclitaxel	AC013275.2
Paclitaxel	AC073218.3
Paclitaxel	ADAMTS9-AS1
Paclitaxel	AP003774.1
Paclitaxel	AP006748.1
Paclitaxel	CTB-113P19.4
Paclitaxel	GATA6-AS1
Paclitaxel	HNF1A-AS1
Paclitaxel	LINC00519
Paclitaxel	PCA3
Paclitaxel	RP11-1029J19.4
Paclitaxel	RP11-107N15.1
Paclitaxel	RP11-1094H24.4
Paclitaxel	RP11-13J10.1
Paclitaxel	RP11-149I23.3
Paclitaxel	RP11-159F24.6
Paclitaxel	RP11-216L13.19
Paclitaxel	RP11-23N2.4
Paclitaxel	RP11-23P13.6
Paclitaxel	RP11-277B15.3
Paclitaxel	RP11-337N6.1
Paclitaxel	RP11-361L15.4
Paclitaxel	RP11-382D12.2
Paclitaxel	RP11-389O22.1
Paclitaxel	RP11-599B13.3
Paclitaxel	RP11-91I8.3
Paclitaxel	RP11-923I11.5
Paclitaxel	RP3-340N1.2
Paclitaxel	RP5-1021I20.2
Paclitaxel	RP5-881L22.5
Panobinostat	AC008063.2
Panobinostat	AC008268.1
Panobinostat	AC073218.3
Panobinostat	AC079630.2
Panobinostat	AC147651.5
Panobinostat	ADAMTS9-AS1
Panobinostat	ADORA2A-AS1
Panobinostat	AP000355.2
Panobinostat	AP003774.1
Panobinostat	C1orf132
Panobinostat	CTB-33O18.1
Panobinostat	CTC-360G5.9
Panobinostat	FEZF1-AS1
Panobinostat	GATA6-AS1
Panobinostat	HIF1A-AS2
Panobinostat	KB-208E9.1
Panobinostat	KCP
Panobinostat	LA16c-329F2.1
Panobinostat	LINC00519
Panobinostat	LINC00982
Panobinostat	LINC01087
Panobinostat	PCA3
Panobinostat	RP1-170O19.14
Panobinostat	RP1-278O22.1
Panobinostat	RP11-1029J19.4
Panobinostat	RP11-1036E20.9
Panobinostat	RP11-107N15.1
Panobinostat	RP11-1094H24.4
Panobinostat	RP11-119D9.1
Panobinostat	RP11-120J1.1
Panobinostat	RP11-123K19.1
Panobinostat	RP11-149I23.3
Panobinostat	RP11-159F24.6
Panobinostat	RP11-181G12.4
Panobinostat	RP11-216L13.19
Panobinostat	RP11-234B24.2
Panobinostat	RP11-23N2.4
Panobinostat	RP11-23P13.6
Panobinostat	RP11-277B15.3
Panobinostat	RP11-337N6.1
Panobinostat	RP11-356O9.1
Panobinostat	RP11-361L15.4
Panobinostat	RP11-399K21.13
Panobinostat	RP11-400N9.1
Panobinostat	RP11-406H21.2
Panobinostat	RP11-499O7.7
Panobinostat	RP11-597D13.9
Panobinostat	RP11-599B13.3
Panobinostat	RP11-91I8.3
Panobinostat	RP13-870H17.3
Panobinostat	RP4-541C22.5
Panobinostat	RP4-555D20.2
Panobinostat	RP5-1021I20.2
Panobinostat	RP5-1158E12.3
Panobinostat	SLC26A4-AS1
Panobinostat	SOX21-AS1
PD-0325901	AC011523.2
PD-0325901	AC013275.2
PD-0325901	AC103563.8
PD-0325901	AC116614.1
PD-0325901	ADORA2A-AS1
PD-0325901	AP000355.2
PD-0325901	AP000439.3
PD-0325901	AP006748.1
PD-0325901	CTC-360G5.9
PD-0325901	CTD-2245E15.3
PD-0325901	DGCR9
PD-0325901	FEZF1-AS1
PD-0325901	GATA6-AS1
PD-0325901	LINC00483
PD-0325901	LINC01087
PD-0325901	RP1-278O22.1
PD-0325901	RP11-1020A11.1
PD-0325901	RP11-1029J19.4
PD-0325901	RP11-118K6.3
PD-0325901	RP11-13J10.1
PD-0325901	RP11-149I23.3
PD-0325901	RP11-159F24.6
PD-0325901	RP11-167N4.2
PD-0325901	RP11-16D22.2
PD-0325901	RP11-23N2.4
PD-0325901	RP11-389O22.1
PD-0325901	RP11-400N9.1
PD-0325901	RP11-597D13.9
PD-0325901	RP11-599B13.3
PD-0325901	RP11-91I8.3
PD-0325901	RP11-923I11.5
PD-0325901	RP11-98D18.17
PD-0325901	RP3-340N1.2
PD-0325901	RP4-541C22.5
PD-0325901	RP5-1184F4.5
PD-0325901	RP5-881L22.5
PD-0325901	RP5-887A10.1
PD-0332991	AC004066.3
PD-0332991	AC013275.2
PD-0332991	AC104088.1
PD-0332991	ADAMTS9-AS1
PD-0332991	ADORA2A-AS1
PD-0332991	AP000355.2
PD-0332991	AP000438.2
PD-0332991	AP000439.3
PD-0332991	AP003774.1
PD-0332991	C1orf132
PD-0332991	CTB-113P19.4
PD-0332991	FEZF1-AS1
PD-0332991	GATA6-AS1
PD-0332991	LINC00483
PD-0332991	LINC00519
PD-0332991	RP1-170O19.14
PD-0332991	RP1-278O22.1
PD-0332991	RP11-1029J19.4
PD-0332991	RP11-1036E20.9
PD-0332991	RP11-107N15.1
PD-0332991	RP11-1094H24.4
PD-0332991	RP11-118K6.3
PD-0332991	RP11-120J1.1
PD-0332991	RP11-123K19.1
PD-0332991	RP11-149I23.3
PD-0332991	RP11-181G12.4
PD-0332991	RP11-234B24.2
PD-0332991	RP11-23N2.4
PD-0332991	RP11-23P13.6
PD-0332991	RP11-277B15.3
PD-0332991	RP11-337N6.1
PD-0332991	RP11-356O9.1
PD-0332991	RP11-389O22.1
PD-0332991	RP11-399K21.13
PD-0332991	RP11-401O9.4
PD-0332991	RP11-406H21.2
PD-0332991	RP11-429J17.8
PF2341066	AC004066.3
PF2341066	AC008268.1
PF2341066	AC073218.3
PF2341066	AC103563.8
PF2341066	ADAMTS9-AS1
PF2341066	AP000438.2
PF2341066	AP000439.3
PF2341066	AP003774.1
PF2341066	AP006748.1
PF2341066	CTB-11I22.2
PF2341066	CTD-2626G11.2
PF2341066	GATA6-AS1
PF2341066	HIF1A-AS2
PF2341066	LINC00504
PF2341066	LINC00519
PF2341066	NKX2-1-AS1
PF2341066	RP1-170O19.14
PF2341066	RP1-278O22.1
PF2341066	RP11-107N15.1
PF2341066	RP11-1094H24.4
PF2341066	RP11-120J1.1
PF2341066	RP11-123K19.1
PF2341066	RP11-149I23.3
PF2341066	RP11-181G12.4
PF2341066	RP11-234B24.2
PF2341066	RP11-23N2.4
PF2341066	RP11-23P13.6
PF2341066	RP11-337N6.1
PF2341066	RP11-356O9.1
PF2341066	RP11-397A16.1
PF2341066	RP11-399K21.13
PF2341066	RP11-406H21.2
PF2341066	RP11-429J17.8
PF2341066	RP11-597D13.9
PF2341066	RP11-710F7.2
PF2341066	RP11-91I8.3
PF2341066	RP13-870H17.3
PHA-665752	AC013275.2
PHA-665752	ADAMTS9-AS1
PHA-665752	AP000355.2
PHA-665752	C1orf132
PHA-665752	GATA6-AS1
PHA-665752	KB-208E9.1
PHA-665752	LINC00519
PHA-665752	NKX2-1-AS1
PHA-665752	PCA3
PHA-665752	RMST
PHA-665752	RP1-170O19.14
PHA-665752	RP1-278O22.1
PHA-665752	RP11-1020A11.1
PHA-665752	RP11-1094H24.4
PHA-665752	RP11-120J1.1
PHA-665752	RP11-149I23.3
PHA-665752	RP11-23N2.4
PHA-665752	RP11-23P13.6
PHA-665752	RP11-356O9.1
PHA-665752	RP11-400N9.1
PHA-665752	RP11-406H21.2
PHA-665752	RP11-499O7.7
PHA-665752	RP11-597D13.9
PHA-665752	RP11-599B13.3
PHA-665752	RP11-91I8.3
PHA-665752	RP5-1158E12.3
PLX4720	AC073218.3
PLX4720	AC147651.5
PLX4720	C1orf132
PLX4720	DLG3-AS1
PLX4720	FEZF1-AS1
PLX4720	RMST
PLX4720	RP11-119D9.1
PLX4720	RP11-120J1.1
PLX4720	RP11-159F24.6
PLX4720	RP11-23P13.6
PLX4720	RP11-277B15.3
PLX4720	RP11-361L15.4
PLX4720	RP11-429J17.8
PLX4720	RP11-53O19.1
PLX4720	RP11-710F7.2
PLX4720	RP11-815J21.4
PLX4720	RP11-98D18.17
PLX4720	RP4-541C22.5
PLX4720	RP5-1184F4.5
PLX4720	RP5-881L22.5
RAF265	AC008268.1
RAF265	AC011523.2
RAF265	AF131216.5
RAF265	AP000439.3
RAF265	CTD-2245E15.3
RAF265	DGCR9
RAF265	GATA6-AS1
RAF265	LA16c-380A1.1
RAF265	RMST
RAF265	RP11-107N15.1
RAF265	RP11-119D9.1
RAF265	RP11-120J1.1
RAF265	RP11-277B15.3
RAF265	RP11-337N6.1
RAF265	RP11-382D12.2
RAF265	RP11-399K21.13
RAF265	RP11-400N9.1
RAF265	RP11-429J17.8
RAF265	RP11-543D5.1
RAF265	RP11-599B13.3
RAF265	RP11-710F7.2
RAF265	RP11-91I8.3
RAF265	RP11-98D18.17
RAF265	RP13-870H17.3
RAF265	RP5-887A10.1
Sorafenib	AC004066.3
Sorafenib	AC008063.2
Sorafenib	AC008268.1
Sorafenib	AC013275.2
Sorafenib	AC104088.1
Sorafenib	ADAMTS9-AS1
Sorafenib	AF131216.5
Sorafenib	AF131217.1
Sorafenib	AP000438.2
Sorafenib	AP000439.3
Sorafenib	AP003774.1
Sorafenib	FEZF1-AS1
Sorafenib	GATA6-AS1
Sorafenib	LA16c-329F2.1
Sorafenib	LA16c-380A1.1
Sorafenib	LINC00519
Sorafenib	RP1-170O19.14
Sorafenib	RP1-278O22.1
Sorafenib	RP11-107N15.1
Sorafenib	RP11-1094H24.4
Sorafenib	RP11-149I23.3
Sorafenib	RP11-16D22.2
Sorafenib	RP11-23N2.4
Sorafenib	RP11-23P13.6
Sorafenib	RP11-283I3.4
Sorafenib	RP11-356O9.1
Sorafenib	RP11-429J17.8
Sorafenib	RP11-499O7.7
Sorafenib	RP11-597D13.9
Sorafenib	RP11-599B13.3
Sorafenib	RP11-91I8.3
Sorafenib	RP4-541C22.5
Sorafenib	RP4-555D20.2
Sorafenib	RP5-1158E12.3
Sorafenib	RP5-881L22.5
TAE684	AC004066.3
TAE684	AF131217.1
TAE684	AP000438.2
TAE684	AP000439.3
TAE684	AP003774.1
TAE684	C1orf132
TAE684	LINC00519
TAE684	PCA3
TAE684	RP11-1020A11.1
TAE684	RP11-1094H24.4
TAE684	RP11-16D22.2
TAE684	RP11-234B24.2
TAE684	RP11-23N2.4
TAE684	RP11-23P13.6
TAE684	RP11-277B15.3
TAE684	RP11-337N6.1
TAE684	RP11-356O9.1
TAE684	RP11-389O22.1
TAE684	RP11-91I8.3
TAE684	RP13-870H17.3
TAE684	RP4-541C22.5
TKI258	AC004066.3
TKI258	AC008063.2
TKI258	AC008268.1
TKI258	AC011523.2
TKI258	AC073218.3
TKI258	AC147651.5
TKI258	ADAMTS9-AS1
TKI258	AP000439.3
TKI258	AP006748.1
TKI258	CTC-499J9.1
TKI258	CTD-2245E15.3
TKI258	CTD-2626G11.2
TKI258	DLG3-AS1
TKI258	FEZF1-AS1
TKI258	GATA6-AS1
TKI258	HNF1A-AS1
TKI258	KCP
TKI258	LA16c-380A1.1
TKI258	LINC00483
TKI258	RMST
TKI258	RP1-278O22.1
TKI258	RP11-1029J19.4
TKI258	RP11-107N15.1
TKI258	RP11-1094H24.4
TKI258	RP11-119D9.1
TKI258	RP11-120J1.1
TKI258	RP11-149I23.3
TKI258	RP11-16D22.2
TKI258	RP11-23P13.6
TKI258	RP11-337N6.1
TKI258	RP11-382D12.2
TKI258	RP11-399K21.13
TKI258	RP11-408O19.5
TKI258	RP11-429J17.8
TKI258	RP11-597D13.9
TKI258	RP11-710F7.2
TKI258	RP11-815J21.4
Topotecan	AC004066.3
Topotecan	AC008063.2
Topotecan	AC008268.1
Topotecan	AC013275.2
Topotecan	AC073218.3
Topotecan	AC104088.1
Topotecan	ADAMTS9-AS1
Topotecan	ADORA2A-AS1
Topotecan	AF064858.10
Topotecan	AP000355.2
Topotecan	AP000438.2
Topotecan	AP000439.3
Topotecan	AP006748.1
Topotecan	CTB-33O18.1
Topotecan	CTC-360G5.9
Topotecan	CTD-2245E15.3
Topotecan	CTD-2626G11.2
Topotecan	DGCR9
Topotecan	GATA6-AS1
Topotecan	HNF1A-AS1
Topotecan	LA16c-380A1.1
Topotecan	LINC00504
Topotecan	LINC00519
Topotecan	PCA3
Topotecan	RP1-170O19.14
Topotecan	RP1-278O22.1
Topotecan	RP11-1029J19.4
Topotecan	RP11-107N15.1
Topotecan	RP11-1094H24.4
Topotecan	RP11-120J1.1
Topotecan	RP11-123K19.1
Topotecan	RP11-149I23.3
Topotecan	RP11-16D22.2
Topotecan	RP11-181G12.4
Topotecan	RP11-234B24.2
Topotecan	RP11-23N2.4
Topotecan	RP11-23P13.6
ZD-6474	AC116614.1
ZD-6474	AP000438.2
ZD-6474	AP003774.1
ZD-6474	CTD-2626G11.2
ZD-6474	KCP
ZD-6474	PCA3
ZD-6474	RP11-382D12.2
ZD-6474	RP11-429J17.8
ZD-6474	RP11-499O7.7
ZD-6474	RP11-815J21.4
ZD-6474	RP3-340N1.2
ZD-6474	RP5-1184F4.5

## Sheet: Nilotinib-associated lncRNAs
Nilotinib
AC008063.2
AC013275.2
AC103563.8
ADAMTS9-AS1
AF064858.8
AF131217.1
CTC-360G5.9
RP1-170O19.14
RP11-107N15.1
RP11-1094H24.4
RP11-149I23.3
RP11-16D22.2
RP11-337N6.1
RP11-406H21.2
RP11-53O19.2
RP11-599B13.3
RP3-355L5.4
RP5-1158E12.3
